# Supplementary material for: Physio-Morphological, Biochemical and Transcriptomic Analyses Provide Insights Into Drought Stress Responses in Mesona chinensis Benth
Source: Front Plant Sci. 2022 Feb 10;13:809723. doi: 10.3389/fpls.2022.809723 (PMC8866654; doi:10.3389/fpls.2022.809723)
Supplement: Supplementary file 2 [file Data_Sheet_2.xlsx]

## Sheet: Table S1
Table S1 Primers used for qPCR analysis in this study
Primer name	Sequence	Gene id
CYP92B29-S	TGCAGCATCTCCTGAAATGGCT	TRINITY_DN26712_c0_g1
CYP92B29-A	CGAGTTTGACGAAAGTGTGGGC
CYP90C19-S	GTGTGTGTAGAGCGTGGTTGAT	TRINITY_DN7060_c0_g1
CYP90C19-A	TGGAGGTGTAACCAGATGCTAT
CYP90B26-S	TCTTCGGAGAGGCTACGATTGT	TRINITY_DN21891_c1_g1
CYP90B26-A	AGACGAGCAAGGTGTGGGTTTC
CYP724B1L-S	CCTTATTTCTTTGCCTGTCTAC	TRINITY_DN48865_c0_g1
CYP724B1L-A	TCTTCTTTCCTCTATGATTGCT
F3ML-S	AGACAAGGTGATTGGAAGGAAC	TRINITY_DN3570_c1_g1
F3ML-A	CAGCGTACCTAGTGGATGGAGT
CYP92B28-S	TAAGAACACAGTCGTCAGCCCAG	TRINITY_DN26400_c0_g1
CYP92B28-A	AACCCTGTAAATCAAGAAACCC
CYP85A1L-S	TTGTCCCAGGCTATCCCCAGTC	TRINITY_DN20230_c0_g1
CYP85A1L-A	GGCTGATAAGAGAAAGCAACGC
CYP749A22L-S	AACTTCTGTTTCAGCCTATTCT	TRINITY_DN4451_c0_g1
CYP749A22L-A	TTTGCTATTATTTGTAAGATGC
GAPDH-S	TGAAGGGTGGTGCCAAGAGAGT	Tang et al., 2021
GAPDH-A	CGTCAACAGTCTTCTGGGTGGC
ABRE-S	AGGCAGGGCTCTTTGACATTAC	TRINITY_DN3232_c0_g1
ABRE-A	TCTGACCACTCCAGCCATAGCC
ARF9-S	ACTGATGAGCCTCCTAGACCCG	TRINITY_DN4161_c0_g1
ARF9-A	TCCCATGAAGATCCCTAGCAAT
ABA_i5-S	AGTGTGGACTACGGATGCGAGC	TRINITY_DN3183_c0_g2
ABA_i5-A	CCTCATTCACCGTCTTCCCACT
ERF1b-S	GAGGAGTGCCAATCGGAAATGT	TRINITY_DN28414_c0_g2
ERF1b-A	CTCCAAAACCACCACTTGATTCT

## Sheet: Table S2
Table S2 Transcriptome sequencing statistics
Sample	Raw reads	Raw bases	Clean reads	Clean bases	Error rate(%)	Q20(%)	Q30(%)	GC content(%)
PEG0_1	44555786	6727923686	44197346	6514583898	0.0236	98.56	95.61	47.81
PEG0_2	49942778	7541359478	49571058	7313504529	0.0234	98.64	95.78	47.75
PEG0_3	50602116	7640919516	50191842	7407815062	0.0235	98.59	95.7	47.71
PEG15_1	41301988	6236600188	40953952	6069459704	0.0236	98.55	95.62	47.83
PEG15_2	43024126	6496643026	42701808	6317915937	0.0235	98.59	95.65	47.69
PEG15_3	48195744	7277557344	47811050	7064969653	0.0236	98.56	95.6	47.63

## Sheet: Table S3
Table S3 Assembly data statistics
Type	Unigene	Transcript
Total number	71785	119150
Total base	61982181	123802946
Largest length (bp)	14294	14294
Smallest length (bp)	201	201
Average length (bp)	863.44	1039.05
N50 length (bp)	1473	1668
E90N50 length (bp)	2194	2008
Fragment mapped percent(%)	65.097	77.08
GC percent (%)	41.98	42.29
TransRate score	0.32752	0.39683

## Sheet: Table S4
Table S4 DEGs in "Plant hormone signal transduction" pathway
Gene id	NR description
TRINITY_DN9465_c1_g1	histidine kinase 2 isoform X2 [Sesamum indicum]
TRINITY_DN5101_c0_g1	two-component response regulator ARR-A family [Salvia splendens]
TRINITY_DN904_c0_g1	two-component response regulator ORR9 [Sesamum indicum]
TRINITY_DN904_c0_g2	two-component response regulator ARR-A family [Salvia splendens]
TRINITY_DN10879_c0_g1	BRI1-associated receptor kinase 1 [Nicotiana attenuata]
TRINITY_DN47380_c0_g1	transcription factor MYC2 [Salvia splendens]
TRINITY_DN4046_c0_g2	abscisic acid receptor PYR/PYL family [Salvia splendens]
TRINITY_DN46417_c0_g1	abscisic acid receptor PYL4 [Sesamum indicum]
TRINITY_DN7845_c0_g1	histidine-containing phosphotransfer peotein [Salvia splendens]
TRINITY_DN26981_c0_g3	cyclin-D3-1 [Sesamum indicum]
TRINITY_DN5319_c0_g1	hypothetical protein Ahy_B10g103798 [Arachis hypogaea]
TRINITY_DN5319_c0_g2	hypothetical protein C3L33_03390, partial [Rhododendron williamsianum]
TRINITY_DN7442_c0_g1	ABA responsive element binding factor [Salvia splendens]
TRINITY_DN682_c0_g3	MYC2-like transcription factor [Nepeta rtanjensis]
TRINITY_DN11841_c0_g2	jasmonic acid-amido synthetase JAR1-like isoform X2 [Coffea eugenioides]
TRINITY_DN4161_c0_g1	auxin response factor [Salvia splendens]
TRINITY_DN20124_c1_g1	auxin-responsive protein IAA9-like [Sesamum indicum]
TRINITY_DN9557_c0_g2	basic helix-loop-helix transcription factor [Salvia miltiorrhiza]
TRINITY_DN2608_c0_g1	hypothetical protein CDL12_25664 [Handroanthus impetiginosus]
TRINITY_DN1744_c0_g2	auxin-responsive protein IAA [Salvia splendens]
TRINITY_DN380_c0_g2	auxin-induced protein 22D [Sesamum indicum]
TRINITY_DN3559_c0_g1	hypothetical protein CDL12_25880 [Handroanthus impetiginosus]
TRINITY_DN380_c0_g1	auxin-induced protein 22D [Sesamum indicum]
TRINITY_DN12289_c0_g2	SAUR family protein [Salvia splendens]
TRINITY_DN22282_c0_g2	ethylene receptor [Salvia splendens]
TRINITY_DN22282_c0_g1	ethylene receptor [Salvia splendens]
TRINITY_DN15070_c0_g5	PREDICTED: auxin-responsive protein IAA7-like [Daucus carota subsp. sativus]
TRINITY_DN54274_c0_g1	histidine-containing phosphotransfer peotein [Salvia splendens]
TRINITY_DN45328_c0_g1	SAUR family protein [Salvia splendens]
TRINITY_DN4096_c0_g1	hypothetical protein Saspl_027777 [Salvia splendens]
TRINITY_DN2428_c0_g1	two-component response regulator ARR-A family [Salvia splendens]
TRINITY_DN40350_c2_g1	Serine/threonine protein phosphatase [Handroanthus impetiginosus]
TRINITY_DN1672_c0_g1	auxin responsive GH3 protein family [Salvia splendens]
TRINITY_DN5599_c0_g4	brassinosteroid insensitive 1-associated receptor kinase 1 [Salvia splendens]
TRINITY_DN20078_c0_g2	jasmonic acid-amido synthetase JAR1-like isoform X1 [Sesamum indicum]
TRINITY_DN3183_c0_g2	hypothetical protein CDL12_17986 [Handroanthus impetiginosus]
TRINITY_DN20813_c0_g1	hypothetical protein CDL12_29885 [Handroanthus impetiginosus]
TRINITY_DN44845_c0_g1	protein brassinosteroid insensitive 1 [Salvia splendens]
TRINITY_DN6188_c0_g1	protein phosphatase 2C [Salvia splendens]
TRINITY_DN548_c0_g1	hypothetical protein CDL12_07392 [Handroanthus impetiginosus]
TRINITY_DN9254_c0_g1	Glycoside hydrolase [Macleaya cordata]
TRINITY_DN6742_c0_g1	basic helix-loop-helix transcription factor [Salvia miltiorrhiza]
TRINITY_DN3985_c0_g2	auxin-responsive protein SAUR36-like [Sesamum indicum]
TRINITY_DN19350_c0_g3	hypothetical protein Saspl_040736 [Salvia splendens]
TRINITY_DN19350_c0_g2	hypothetical protein Saspl_040736 [Salvia splendens]
TRINITY_DN9145_c0_g3	histidine kinase 4 [Sesamum indicum]
TRINITY_DN28414_c0_g2	ethylene-responsive transcription factor ERF1b [Isodon rubescens]
TRINITY_DN3232_c0_g1	ABA-responsive element (ABRE)-binding transcription factor1 [Salvia miltiorrhiza]
TRINITY_DN12443_c1_g1	uncharacterized protein LOC105169727 [Sesamum indicum]
TRINITY_DN6407_c0_g1	abscisic acid receptor PYR/PYL family [Salvia splendens]
TRINITY_DN1111_c0_g2	protein phosphatase 2C [Salvia splendens]
TRINITY_DN9623_c0_g2	hypothetical protein CDL12_30078 [Handroanthus impetiginosus]
TRINITY_DN9557_c0_g1	basic helix-loop-helix transcription factor [Salvia miltiorrhiza]
TRINITY_DN5658_c1_g1	probable serine/threonine-protein kinase At4g35230 [Sesamum indicum]
TRINITY_DN6492_c0_g1	protein phosphatase 2C [Salvia splendens]
TRINITY_DN11435_c1_g1	ABA responsive element binding factor [Salvia splendens]
TRINITY_DN904_c0_g3	hypothetical protein CDL12_09021 [Handroanthus impetiginosus]
TRINITY_DN3058_c0_g1	JAZ9 [Salvia miltiorrhiza]
TRINITY_DN17819_c0_g1	Auxin-responsive protein [Actinidia chinensis var. chinensis]
TRINITY_DN14008_c0_g1	two-component response regulator ARR-A family [Salvia splendens]
TRINITY_DN14439_c0_g2	transcription factor MYC4 [Catalpa bungei]
TRINITY_DN12836_c0_g1	histidine-containing phosphotransfer peotein [Salvia splendens]
TRINITY_DN14439_c0_g1	transcription factor MYC4 [Catalpa bungei]

## Sheet: Table S5
Table S5 DEGs in "MAPK signaling pathway-plant" pathway
Gene id	NR description
TRINITY_DN6492_c0_g1	protein phosphatase 2C [Salvia splendens]
TRINITY_DN40350_c2_g1	Serine/threonine protein phosphatase [Handroanthus impetiginosus]
TRINITY_DN6407_c0_g1	abscisic acid receptor PYR/PYL family [Salvia splendens]
TRINITY_DN5599_c0_g4	brassinosteroid insensitive 1-associated receptor kinase 1 [Salvia splendens]
TRINITY_DN1111_c0_g2	protein phosphatase 2C [Salvia splendens]
TRINITY_DN4046_c0_g2	abscisic acid receptor PYR/PYL family [Salvia splendens]
TRINITY_DN10879_c0_g1	BRI1-associated receptor kinase 1 [Nicotiana attenuata]
TRINITY_DN47380_c0_g1	transcription factor MYC2 [Salvia splendens]
TRINITY_DN28414_c0_g2	ethylene-responsive transcription factor ERF1b [Isodon rubescens]
TRINITY_DN46417_c0_g1	abscisic acid receptor PYL4 [Sesamum indicum]
TRINITY_DN6188_c0_g1	protein phosphatase 2C [Salvia splendens]
TRINITY_DN682_c0_g3	MYC2-like transcription factor [Nepeta rtanjensis]
TRINITY_DN14439_c0_g2	transcription factor MYC4 [Catalpa bungei]
TRINITY_DN22282_c0_g2	ethylene receptor [Salvia splendens]
TRINITY_DN22282_c0_g1	ethylene receptor [Salvia splendens]
TRINITY_DN14439_c0_g1	transcription factor MYC4 [Catalpa bungei]

## Sheet: Table S6
Table S6 DEGs in "Circadian rhythm-plant" pathway
Gene id	NR description
TRINITY_DN6742_c0_g1	basic helix-loop-helix transcription factor [Salvia miltiorrhiza]
TRINITY_DN9557_c0_g1	basic helix-loop-helix transcription factor [Salvia miltiorrhiza]
TRINITY_DN9557_c0_g2	basic helix-loop-helix transcription factor [Salvia miltiorrhiza]

## Sheet: Table S7
Table S7 Transcription factors identified in unigenes and transcripts of MCB
TF family of unigenes			TF family of transcripts
TF family	Number		TF family	Number
LOB	21		LOB	28
NAC	82		NAC	152
BBR-BPC	8		BBR-BPC	26
ZF-HD	10		ZF-HD	13
CAMTA	8		CAMTA	20
Nin-like	11		Nin-like	17
CPP	15		CPP	20
EIL	8		EIL	16
C2C2	127		C2C2	257
bZIP	63		bZIP	150
HSF	31		HSF	69
B3_superfamily	43		B3_superfamily	76
GRAS	70		GRAS	101
TCP	38		TCP	62
NF-X1	2		NF-X1	4
MADS	27		MADS	59
WRKY	87		WRKY	163
E2F/DP	3		E2F/DP	5
SBP	24		SBP	63
GRF	17		GRF	39
SRS	10		SRS	12
S1Fa-like	4		S1Fa-like	10
AP2/ERF	124		AP2/ERF	203
C2H2	17		C2H2	37
bHLH	85		bHLH	221
LBD (AS2/LOB)	42		LBD (AS2/LOB)	91
C3H	55		C3H	135
NF-Y	9		NF-Y	38
MYB_superfamily	212		MYB_superfamily	497
Whirly	2		Whirly	4
FAR1	21		FAR1	44
GeBP	9		GeBP	17
BES1	9		BES1	18

## Sheet: Table S8
Table S8 Transcription factors identified in DEGs
Gene_id	PF ID	DNA domain	Description	Family	E-value	Score
TRINITY_DN26105_c0_g2	PF03514	GRAS	GRAS domain family	GRAS	5e-125	417.3
TRINITY_DN6265_c1_g1	PF03514	GRAS	GRAS domain family	GRAS	2.9e-115	385.2
TRINITY_DN26712_c0_g2	PF03514	GRAS	GRAS domain family	GRAS	6.6e-94	314.9
TRINITY_DN22507_c0_g1	PF03514	GRAS	GRAS domain family	GRAS	4.9e-32	111.3
TRINITY_DN15703_c0_g2	PF03514	GRAS	GRAS domain family	GRAS	1.9e-139	464.8
TRINITY_DN2581_c0_g1	PF03514	GRAS	GRAS domain family	GRAS	7.2e-105	351
TRINITY_DN16716_c0_g2	PF03514	GRAS	GRAS domain family	GRAS	1.4e-113	379.7
TRINITY_DN13898_c0_g1	PF03514	GRAS	GRAS domain family	GRAS	7.9e-143	475.9
TRINITY_DN13922_c0_g2	PF03514	GRAS	GRAS domain family	GRAS	8.4e-130	433.1
TRINITY_DN10835_c1_g1	PF00010	HLH	Helix-loop-helix DNA-binding domain	bHLH	1.4e-12	47.4
TRINITY_DN9557_c0_g1	PF00010	HLH	Helix-loop-helix DNA-binding domain	bHLH	5.4e-14	52
TRINITY_DN1820_c0_g1	PF00010	HLH	Helix-loop-helix DNA-binding domain	bHLH	2e-06	27.7
TRINITY_DN2608_c0_g1	PF00010	HLH	Helix-loop-helix DNA-binding domain	bHLH	6.3e-14	51.7
TRINITY_DN33082_c0_g1	PF00010	HLH	Helix-loop-helix DNA-binding domain	bHLH	5.4e-12	45.6
TRINITY_DN15381_c0_g1	PF00010	HLH	Helix-loop-helix DNA-binding domain	bHLH	2.3e-05	24.3
TRINITY_DN3710_c0_g1	PF00010	HLH	Helix-loop-helix DNA-binding domain	bHLH	8.2e-07	29
TRINITY_DN52295_c0_g1	PF00010	HLH	Helix-loop-helix DNA-binding domain	bHLH	1.7e-11	44
TRINITY_DN17141_c0_g1	PF00010	HLH	Helix-loop-helix DNA-binding domain	bHLH	5.2e-09	36
TRINITY_DN358_c0_g1	PF00010	HLH	Helix-loop-helix DNA-binding domain	bHLH	4.9e-10	39.3
TRINITY_DN2187_c0_g1	PF00010	HLH	Helix-loop-helix DNA-binding domain	bHLH	1.2e-09	38
TRINITY_DN5639_c0_g1	PF00010	HLH	Helix-loop-helix DNA-binding domain	bHLH	5.6e-10	39.1
TRINITY_DN22403_c0_g1	PF00010	HLH	Helix-loop-helix DNA-binding domain	bHLH	4.6e-14	52.2
TRINITY_DN50093_c0_g1	PF00010	HLH	Helix-loop-helix DNA-binding domain	bHLH	1.3e-12	47.5
TRINITY_DN40347_c0_g1	PF00010	HLH	Helix-loop-helix DNA-binding domain	bHLH	3.7e-06	26.9
TRINITY_DN12738_c0_g1	PF00010	HLH	Helix-loop-helix DNA-binding domain	bHLH	2.2e-07	30.8
TRINITY_DN5119_c0_g1	PF00010	HLH	Helix-loop-helix DNA-binding domain	bHLH	1.7e-10	40.7
TRINITY_DN8517_c0_g1	PF00010	HLH	Helix-loop-helix DNA-binding domain	bHLH	0.0004	20.4
TRINITY_DN13172_c0_g1	PF00010	HLH	Helix-loop-helix DNA-binding domain	bHLH	1.2e-12	47.7
TRINITY_DN13261_c0_g3	PF00010	HLH	Helix-loop-helix DNA-binding domain	bHLH	6.4e-07	29.3
TRINITY_DN6742_c0_g1	PF00010	HLH	Helix-loop-helix DNA-binding domain	bHLH	4.3e-13	49.1
TRINITY_DN30779_c0_g1	PF00010	HLH	Helix-loop-helix DNA-binding domain	bHLH	3.3e-07	30.2
TRINITY_DN6719_c0_g1	PF03101	FAR1	FAR1 DNA-binding domain	FAR1	1.6e-10	41.5
TRINITY_DN2913_c0_g1	PF00642	Zf-CCCH	Zinc finger C-x8-C-x5-C-x3-H type (and similar)	C3H	1.3e-06	28.2
TRINITY_DN2913_c0_g3	PF00642	Zf-CCCH	Zinc finger C-x8-C-x5-C-x3-H type (and similar)	C3H	1.7e-06	27.8
TRINITY_DN8264_c0_g3	PF00642	Zf-CCCH	Zinc finger C-x8-C-x5-C-x3-H type (and similar)	C3H	1.1e-08	34.8
TRINITY_DN11515_c0_g1	PF00642	Zf-CCCH	Zinc finger C-x8-C-x5-C-x3-H type (and similar)	C3H	4.5e-06	26.5
TRINITY_DN5699_c0_g3	PF00642	Zf-CCCH	Zinc finger C-x8-C-x5-C-x3-H type (and similar)	C3H	8.7e-10	38.3
TRINITY_DN26994_c0_g2	PF00249	Myb_dna_bind	Myb-like DNA-binding domain	MYB_superfamily	6.2e-14	51.9
TRINITY_DN25071_c0_g4	PF00249	Myb_dna_bind	Myb-like DNA-binding domain	MYB_superfamily	1.1e-32	111.9
TRINITY_DN18148_c1_g3	PF00249	Myb_dna_bind	Myb-like DNA-binding domain	MYB_superfamily	7.1e-27	93.4
TRINITY_DN5216_c0_g2	PF00249	Myb_dna_bind	Myb-like DNA-binding domain	MYB_superfamily	3.5e-29	100.8
TRINITY_DN10130_c0_g1	PF00249	Myb_dna_bind	Myb-like DNA-binding domain	MYB_superfamily	1.9e-07	31.2
TRINITY_DN5316_c0_g1	PF00249	Myb_dna_bind	Myb-like DNA-binding domain	MYB_superfamily	8.5e-31	105.9
TRINITY_DN5937_c0_g1	PF00249	Myb_dna_bind	Myb-like DNA-binding domain	MYB_superfamily	0.00047	20.3
TRINITY_DN3793_c0_g1	PF00249	Myb_dna_bind	Myb-like DNA-binding domain	MYB_superfamily	1.7e-06	28.1
TRINITY_DN1983_c0_g3	PF00249	Myb_dna_bind	Myb-like DNA-binding domain	MYB_superfamily	2e-06	27.9
TRINITY_DN7742_c0_g4	PF00249	Myb_dna_bind	Myb-like DNA-binding domain	MYB_superfamily	8e-05	22.8
TRINITY_DN7742_c0_g2	PF00249	Myb_dna_bind	Myb-like DNA-binding domain	MYB_superfamily	5.5e-09	36.1
TRINITY_DN7742_c0_g3	PF00249	Myb_dna_bind	Myb-like DNA-binding domain	MYB_superfamily	6.3e-08	32.7
TRINITY_DN13780_c0_g1	PF00249	Myb_dna_bind	Myb-like DNA-binding domain	MYB_superfamily	4.1e-15	55.7
TRINITY_DN1481_c0_g3	PF00249	Myb_dna_bind	Myb-like DNA-binding domain	MYB_superfamily	8.9e-30	102.7
TRINITY_DN9016_c0_g3	PF00249	Myb_dna_bind	Myb-like DNA-binding domain	MYB_superfamily	1.2e-06	28.6
TRINITY_DN7867_c0_g1	PF00249	Myb_dna_bind	Myb-like DNA-binding domain	MYB_superfamily	1e-08	35.2
TRINITY_DN1015_c0_g1	PF00249	Myb_dna_bind	Myb-like DNA-binding domain	MYB_superfamily	3.5e-20	72
TRINITY_DN8830_c0_g2	PF00249	Myb_dna_bind	Myb-like DNA-binding domain	MYB_superfamily	2.2e-06	27.8
TRINITY_DN2185_c0_g1	PF00249	Myb_dna_bind	Myb-like DNA-binding domain	MYB_superfamily	4.1e-10	39.7
TRINITY_DN3326_c0_g4	PF00249	Myb_dna_bind	Myb-like DNA-binding domain	MYB_superfamily	8.2e-19	67.6
TRINITY_DN13314_c0_g3	PF00249	Myb_dna_bind	Myb-like DNA-binding domain	MYB_superfamily	2e-07	31.1
TRINITY_DN14937_c1_g3	PF00249	Myb_dna_bind	Myb-like DNA-binding domain	MYB_superfamily	6.9e-29	99.8
TRINITY_DN8368_c0_g1	PF00249	Myb_dna_bind	Myb-like DNA-binding domain	MYB_superfamily	7.6e-08	32.5
TRINITY_DN15977_c0_g1	PF00249	Myb_dna_bind	Myb-like DNA-binding domain	MYB_superfamily	2.1e-29	101.5
TRINITY_DN9342_c0_g1	PF00249	Myb_dna_bind	Myb-like DNA-binding domain	MYB_superfamily	1.8e-06	28
TRINITY_DN8487_c0_g1	PF00249	Myb_dna_bind	Myb-like DNA-binding domain	MYB_superfamily	1.3e-07	31.7
TRINITY_DN3924_c0_g2	PF00249	Myb_dna_bind	Myb-like DNA-binding domain	MYB_superfamily	3.4e-29	100.8
TRINITY_DN12646_c1_g1	PF00249	Myb_dna_bind	Myb-like DNA-binding domain	MYB_superfamily	3.1e-21	75.3
TRINITY_DN12675_c0_g1	PF00249	Myb_dna_bind	Myb-like DNA-binding domain	MYB_superfamily	4.5e-14	52.4
TRINITY_DN9469_c0_g1	PF00249	Myb_dna_bind	Myb-like DNA-binding domain	MYB_superfamily	2.5e-27	94.8
TRINITY_DN13012_c0_g1	PF00249	Myb_dna_bind	Myb-like DNA-binding domain	MYB_superfamily	7.5e-32	109.3
TRINITY_DN6558_c1_g1	PF00249	Myb_dna_bind	Myb-like DNA-binding domain	MYB_superfamily	4.9e-06	26.7
TRINITY_DN11419_c0_g1	PF00249	Myb_dna_bind	Myb-like DNA-binding domain	MYB_superfamily	4.9e-29	100.3
TRINITY_DN22298_c1_g1	PF00249	Myb_dna_bind	Myb-like DNA-binding domain	MYB_superfamily	1.9e-34	117.6
TRINITY_DN53272_c0_g1	PF02365	NAM	No apical meristem (NAM) protein	NAC	6.2e-40	137.1
TRINITY_DN11289_c0_g1	PF02365	NAM	No apical meristem (NAM) protein	NAC	3.7e-20	73.2
TRINITY_DN5430_c0_g1	PF02365	NAM	No apical meristem (NAM) protein	NAC	1.6e-32	113.2
TRINITY_DN5256_c0_g1	PF02365	NAM	No apical meristem (NAM) protein	NAC	2.2e-40	138.5
TRINITY_DN14130_c0_g2	PF02365	NAM	No apical meristem (NAM) protein	NAC	1.7e-36	126
TRINITY_DN9063_c0_g1	PF02365	NAM	No apical meristem (NAM) protein	NAC	1e-39	136.4
TRINITY_DN6000_c0_g1	PF02365	NAM	No apical meristem (NAM) protein	NAC	4.3e-35	121.4
TRINITY_DN4309_c0_g2	PF02365	NAM	No apical meristem (NAM) protein	NAC	2.9e-31	109.1
TRINITY_DN1645_c0_g1	PF02365	NAM	No apical meristem (NAM) protein	NAC	7.4e-37	127.1
TRINITY_DN1645_c0_g3	PF02365	NAM	No apical meristem (NAM) protein	NAC	6.7e-35	120.8
TRINITY_DN12732_c0_g1	PF02365	NAM	No apical meristem (NAM) protein	NAC	5.7e-10	40.2
TRINITY_DN12732_c0_g2	PF02365	NAM	No apical meristem (NAM) protein	NAC	1.2e-21	78
TRINITY_DN778_c0_g1	PF02365	NAM	No apical meristem (NAM) protein	NAC	1.6e-38	132.5
TRINITY_DN778_c0_g2	PF02365	NAM	No apical meristem (NAM) protein	NAC	1.2e-37	129.7
TRINITY_DN12220_c1_g1	PF02365	NAM	No apical meristem (NAM) protein	NAC	7.8e-35	120.6
TRINITY_DN48815_c0_g1	PF02365	NAM	No apical meristem (NAM) protein	NAC	8.1e-30	104.4
TRINITY_DN26125_c0_g1	PF03195	DUF260	Lateral organ boundaries (LOB) domain	LOB	1.5e-40	137.8
TRINITY_DN11991_c0_g1	PF03195	DUF260	Lateral organ boundaries (LOB) domain	LOB	3.3e-40	136.7
TRINITY_DN20133_c0_g1	PF03195	DUF260	Lateral organ boundaries (LOB) domain	LOB	2e-41	140.6
TRINITY_DN13224_c0_g1	PF03195	DUF260	Lateral organ boundaries (LOB) domain	LOB	1.9e-40	137.5
TRINITY_DN295_c0_g1	PF03195	DUF260	Lateral organ boundaries (LOB) domain	LOB	2.3e-06	28.1
TRINITY_DN37461_c0_g3	PF00847	AP2	AP2 domain	AP2/ERF	6.9e-14	51.9
TRINITY_DN28401_c0_g1	PF00847	AP2	AP2 domain	AP2/ERF	6.7e-20	71.1
TRINITY_DN28414_c0_g2	PF00847	AP2	AP2 domain	AP2/ERF	1.5e-14	54
TRINITY_DN53618_c0_g1	PF00847	AP2	AP2 domain	AP2/ERF	3.4e-10	40
TRINITY_DN8093_c1_g1	PF00847	AP2	AP2 domain	AP2/ERF	5.6e-14	52.1
TRINITY_DN8093_c0_g2	PF00847	AP2	AP2 domain	AP2/ERF	1.4e-13	50.9
TRINITY_DN17345_c0_g2	PF00847	AP2	AP2 domain	AP2/ERF	2.6e-13	50
TRINITY_DN3570_c0_g2	PF00847	AP2	AP2 domain	AP2/ERF	7.6e-12	45.3
TRINITY_DN31880_c0_g1	PF00847	AP2	AP2 domain	AP2/ERF	2.1e-14	53.5
TRINITY_DN19245_c0_g1	PF00847	AP2	AP2 domain	AP2/ERF	4.3e-14	52.5
TRINITY_DN17138_c0_g1	PF00847	AP2	AP2 domain	AP2/ERF	7.3e-12	45.4
TRINITY_DN916_c0_g2	PF00847	AP2	AP2 domain	AP2/ERF	6.2e-12	45.6
TRINITY_DN978_c1_g2	PF00847	AP2	AP2 domain	AP2/ERF	8.2e-15	54.8
TRINITY_DN978_c1_g1	PF00847	AP2	AP2 domain	AP2/ERF	1.2e-14	54.3
TRINITY_DN35720_c0_g2	PF00847	AP2	AP2 domain	AP2/ERF	5e-15	55.5
TRINITY_DN576_c0_g1	PF00847	AP2	AP2 domain	AP2/ERF	9.5e-15	54.6
TRINITY_DN576_c0_g2	PF00847	AP2	AP2 domain	AP2/ERF	5.7e-15	55.3
TRINITY_DN14853_c0_g2	PF00847	AP2	AP2 domain	AP2/ERF	2.4e-10	40.5
TRINITY_DN54106_c0_g1	PF00847	AP2	AP2 domain	AP2/ERF	2.6e-15	56.4
TRINITY_DN3876_c0_g2	PF00847	AP2	AP2 domain	AP2/ERF	1.4e-14	54
TRINITY_DN662_c0_g2	PF00847	AP2	AP2 domain	AP2/ERF	1.3e-14	54.2
TRINITY_DN3135_c0_g5	PF00847	AP2	AP2 domain	AP2/ERF	7.9e-12	45.3
TRINITY_DN11247_c0_g1	PF00170	bZIP_1	bZIP transcription factor	bZIP	2e-13	50.3
TRINITY_DN11247_c0_g2	PF00170	bZIP_1	bZIP transcription factor	bZIP	4.4e-12	45.9
TRINITY_DN3232_c0_g1	PF00170	bZIP_1	bZIP transcription factor	bZIP	6.2e-12	45.5
TRINITY_DN31080_c0_g2	PF00170	bZIP_1	bZIP transcription factor	bZIP	1.4e-09	37.9
TRINITY_DN14923_c0_g1	PF00170	bZIP_1	bZIP transcription factor	bZIP	1.8e-07	31.2
TRINITY_DN3183_c0_g2	PF00170	bZIP_1	bZIP transcription factor	bZIP	1.1e-12	47.9
TRINITY_DN11435_c1_g1	PF00170	bZIP_1	bZIP transcription factor	bZIP	4.3e-06	26.8
TRINITY_DN13239_c0_g2	PF00170	bZIP_1	bZIP transcription factor	bZIP	1.4e-12	47.6
TRINITY_DN13239_c0_g3	PF00170	bZIP_1	bZIP transcription factor	bZIP	3.5e-13	49.5
TRINITY_DN38926_c0_g2	PF00170	bZIP_1	bZIP transcription factor	bZIP	4.4e-06	26.7
TRINITY_DN8623_c0_g1	PF03106	WRKY	WRKY DNA -binding domain	WRKY	1.3e-25	89.4
TRINITY_DN4415_c0_g1	PF03106	WRKY	WRKY DNA -binding domain	WRKY	1e-25	89.8
TRINITY_DN32236_c0_g1	PF03106	WRKY	WRKY DNA -binding domain	WRKY	6.3e-25	87.2
TRINITY_DN7543_c0_g2	PF03106	WRKY	WRKY DNA -binding domain	WRKY	5.4e-26	90.6
TRINITY_DN11000_c0_g1	PF03106	WRKY	WRKY DNA -binding domain	WRKY	1.1e-22	80.1
TRINITY_DN6143_c1_g1	PF03106	WRKY	WRKY DNA -binding domain	WRKY	3.4e-26	91.3
TRINITY_DN2161_c0_g2	PF03106	WRKY	WRKY DNA -binding domain	WRKY	2.2e-26	91.9
TRINITY_DN151_c0_g1	PF03106	WRKY	WRKY DNA -binding domain	WRKY	4.9e-21	74.8
TRINITY_DN21637_c0_g1	PF03106	WRKY	WRKY DNA -binding domain	WRKY	3.1e-24	85
TRINITY_DN11892_c0_g1	PF03106	WRKY	WRKY DNA -binding domain	WRKY	6.3e-25	87.2
TRINITY_DN48030_c0_g1	PF03106	WRKY	WRKY DNA -binding domain	WRKY	1.9e-24	85.7
TRINITY_DN9786_c0_g1	PF04690	YABBY	YABBY protein	C2C2	1.2e-50	172.4
TRINITY_DN7376_c0_g1	PF02701	Zf-Dof	Dof domain, zinc finger	C2C2	1.1e-31	108.8
TRINITY_DN774_c0_g2	PF02701	Zf-Dof	Dof domain, zinc finger	C2C2	6.6e-34	115.9
TRINITY_DN30123_c0_g1	PF00447	HSF_dna_bind	HSF-type DNA-binding	HSF	1.6e-27	95.9
TRINITY_DN10756_c0_g2	PF00447	HSF_dna_bind	HSF-type DNA-binding	HSF	8e-32	109.8
TRINITY_DN7362_c0_g1	PF00447	HSF_dna_bind	HSF-type DNA-binding	HSF	0.00031	21.3
TRINITY_DN15811_c0_g1	PF00447	HSF_dna_bind	HSF-type DNA-binding	HSF	1e-28	99.8
TRINITY_DN14233_c0_g1	PF00447	HSF_dna_bind	HSF-type DNA-binding	HSF	1.5e-26	92.9
TRINITY_DN29011_c0_g5	PF00319	SRF-TF	SRF-type transcription factor (DNA-binding and dimerisation domain)	MADS	3.1e-24	84.3
TRINITY_DN14033_c0_g1	PF00319	SRF-TF	SRF-type transcription factor (DNA-binding and dimerisation domain)	MADS	4.6e-10	38.9
TRINITY_DN4286_c0_g1	PF00319	SRF-TF	SRF-type transcription factor (DNA-binding and dimerisation domain)	MADS	2.6e-24	84.5
TRINITY_DN3667_c0_g2	PF00319	SRF-TF	SRF-type transcription factor (DNA-binding and dimerisation domain)	MADS	2.3e-26	91.1
TRINITY_DN13596_c0_g1	PF00319	SRF-TF	SRF-type transcription factor (DNA-binding and dimerisation domain)	MADS	1.4e-09	37.4
TRINITY_DN365_c0_g1	PF00046	homeobox	Homeodomain	LBD (AS2/LOB)	4.8e-16	58.4
TRINITY_DN2193_c0_g2	PF00046	homeobox	Homeodomain	LBD (AS2/LOB)	3.7e-18	65.1
TRINITY_DN22060_c0_g1	PF00046	homeobox	Homeodomain	LBD (AS2/LOB)	5.4e-18	64.6
TRINITY_DN21630_c0_g1	PF00046	homeobox	Homeodomain	LBD (AS2/LOB)	6.2e-18	64.4
TRINITY_DN12577_c0_g2	PF00046	homeobox	Homeodomain	LBD (AS2/LOB)	6.3e-17	61.2
TRINITY_DN12577_c0_g3	PF00046	homeobox	Homeodomain	LBD (AS2/LOB)	3.8e-17	61.9
TRINITY_DN46225_c0_g1	PF00046	homeobox	Homeodomain	LBD (AS2/LOB)	1.4e-16	60.1
TRINITY_DN15473_c0_g1	PF05687	DUF822	BES1/BZR1 plant transcription factor, N-terminal	BES1	1.6e-51	174.7
TRINITY_DN45717_c0_g1	PF00096	zf-C2H2	Zinc finger, C2H2 type	C2H2	6.2e-05	23.3
TRINITY_DN92_c0_g1	PF00096	zf-C2H2	Zinc finger, C2H2 type	C2H2	0.00053	20.3
TRINITY_DN8552_c0_g5	PF00096	zf-C2H2	Zinc finger, C2H2 type	C2H2	1.5e-05	25.2
TRINITY_DN23326_c0_g1	PF00096	zf-C2H2	Zinc finger, C2H2 type	C2H2	6.3e-08	32.7
TRINITY_DN8245_c0_g1	PF02362	B3	B3 DNA binding domain	B3_superfamily	1.4e-10	41
TRINITY_DN23561_c0_g1	PF02362	B3	B3 DNA binding domain	B3_superfamily	4.2e-13	49
TRINITY_DN23561_c0_g2	PF02362	B3	B3 DNA binding domain	B3_superfamily	6.9e-14	51.6
TRINITY_DN4161_c0_g1	PF02362	B3	B3 DNA binding domain	B3_superfamily	2.2e-09	37.1
TRINITY_DN17192_c1_g1	PF02362	B3	B3 DNA binding domain	B3_superfamily	2.8e-29	101
TRINITY_DN17192_c0_g1	PF02362	B3	B3 DNA binding domain	B3_superfamily	3.4e-29	100.7
TRINITY_DN43605_c0_g1	PF02362	B3	B3 DNA binding domain	B3_superfamily	7.1e-14	51.5
TRINITY_DN47035_c0_g1	PF02362	B3	B3 DNA binding domain	B3_superfamily	5.1e-29	100.2
TRINITY_DN8492_c0_g1	PF02362	B3	B3 DNA binding domain	B3_superfamily	1.1e-14	54.1
TRINITY_DN6533_c0_g1	PF02362	B3	B3 DNA binding domain	B3_superfamily	2.3e-28	98
TRINITY_DN5474_c0_g1	PF08879	WRC	WRC	GRF	1.2e-22	79.3
TRINITY_DN3725_c0_g1	PF08879	WRC	WRC	GRF	4e-35	119.3
TRINITY_DN8182_c1_g1	PF08879	WRC	WRC	GRF	9e-20	70.1
TRINITY_DN4244_c0_g2	PF08879	WRC	WRC	GRF	4.2e-20	71.2
TRINITY_DN23625_c0_g1	PF03634	TCP	TCP family transcription factor	TCP	2.8e-28	99.5
TRINITY_DN5007_c0_g1	PF03634	TCP	TCP family transcription factor	TCP	2e-28	99.9
TRINITY_DN11685_c0_g1	PF03634	TCP	TCP family transcription factor	TCP	3.2e-24	86.3
TRINITY_DN11685_c0_g2	PF03634	TCP	TCP family transcription factor	TCP	1.3e-25	90.8
TRINITY_DN3155_c0_g2	PF03634	TCP	TCP family transcription factor	TCP	8.8e-37	127.1
TRINITY_DN13894_c0_g2	PF03634	TCP	TCP family transcription factor	TCP	1.8e-36	126
TRINITY_DN22146_c0_g1	PF03634	TCP	TCP family transcription factor	TCP	7.4e-30	104.6
TRINITY_DN48783_c0_g1	PF03634	TCP	TCP family transcription factor	TCP	3.1e-27	96
TRINITY_DN19172_c0_g2	PF00643	zf-B_box	B-box zinc finger	C2C2	0.0003	20.9
TRINITY_DN11341_c0_g1	PF00643	zf-B_box	B-box zinc finger	C2C2	3.7e-13	49.4
TRINITY_DN13410_c0_g5	PF00643	zf-B_box	B-box zinc finger	C2C2	1.3e-07	31.6
TRINITY_DN26726_c0_g1	PF00320	GATA-zf	GATA zinc finger	C2C2	9.3e-16	57.2
TRINITY_DN2111_c1_g2	PF00320	GATA-zf	GATA zinc finger	C2C2	1.4e-14	53.4
TRINITY_DN2111_c1_g1	PF00320	GATA-zf	GATA zinc finger	C2C2	1.3e-14	53.5
TRINITY_DN102_c0_g2	PF00320	GATA-zf	GATA zinc finger	C2C2	5.9e-17	61
TRINITY_DN102_c0_g3	PF00320	GATA-zf	GATA zinc finger	C2C2	1.9e-08	33.8
TRINITY_DN8335_c0_g1	PF00320	GATA-zf	GATA zinc finger	C2C2	2.7e-15	55.7
TRINITY_DN4441_c0_g1	PF00320	GATA-zf	GATA zinc finger	C2C2	1.4e-16	59.8
TRINITY_DN15808_c0_g1	PF00320	GATA-zf	GATA zinc finger	C2C2	1.6e-17	62.8
TRINITY_DN5199_c0_g1	PF00320	GATA-zf	GATA zinc finger	C2C2	1.7e-17	62.8
TRINITY_DN5199_c0_g2	PF00320	GATA-zf	GATA zinc finger	C2C2	2.8e-17	62.1
TRINITY_DN1158_c1_g1	PF03110	SBP	SBP domain	SBP	7.1e-14	51.9
TRINITY_DN18504_c0_g2	PF03110	SBP	SBP domain	SBP	8.1e-31	106.2
TRINITY_DN14886_c0_g3	PF03110	SBP	SBP domain	SBP	1.3e-30	105.6
TRINITY_DN7456_c0_g1	PF03110	SBP	SBP domain	SBP	1.6e-32	111.7
TRINITY_DN5452_c0_g1	PF04770	ZF-HD_dimer	ZF-HD protein dimerisation region	ZF-HD	3.1e-30	104.3
TRINITY_DN34934_c0_g1	PF03638	TCR	Tesmin/TSO1-like CXC domain, cysteine-rich domain	CPP	7.9e-12	45.3
TRINITY_DN15490_c0_g1	PF02045	CBFB_NFYA	CCAAT-binding transcription factor (CBF-B/NF-YA) subunit B	NF-Y	2e-26	92.4
TRINITY_DN4737_c0_g1	PF02045	CBFB_NFYA	CCAAT-binding transcription factor (CBF-B/NF-YA) subunit B	NF-Y	4.6e-26	91.2
TRINITY_DN4737_c0_g2	PF02045	CBFB_NFYA	CCAAT-binding transcription factor (CBF-B/NF-YA) subunit B	NF-Y	4.2e-25	88.1

## Sheet: Table S9
Table S9 TFs involved in "Plant hormone signal transduction” and “Circadian rhythm - plant” pathways
Pathway id	Pathway description	Pvalue_corrected	Gene id
map04075	Plant hormone signal transduction	0.000155608	TRINITY_DN3232_c0_g1
			TRINITY_DN4161_c0_g1
			TRINITY_DN3183_c0_g2
			TRINITY_DN28414_c0_g2
			TRINITY_DN11435_c1_g1
			TRINITY_DN2608_c0_g1
			TRINITY_DN6742_c0_g1
			TRINITY_DN9557_c0_g1
map04712	Circadian rhythm - plant	0.0443824	TRINITY_DN6742_c0_g1
			TRINITY_DN9557_c0_g1
